# Supplementary material for: Craving Prediction From fMRI Drug Cue Reactivity in Methamphetamine Use Disorder: A Parsimonious Neurobiological Model
Source: Brain Behav. 2025 Oct 20;15(10):e70991. doi: 10.1002/brb3.70991 (PMC12537833; doi:10.1002/brb3.70991)
Supplement: Supplementary file 2 — Supplementary Table: brb370991‐sup‐0001‐tableS1.csv [file BRB3-15-e70991-s001.csv]

Feature Selection	Regression Model	Parameters	RMSE +/- Std
PCA	Linear Regression	pca__n_components': 100	0.972 +/- 0.016
PCA	Lasso	pca__n_components': 100, reg_alpha': 0.9	0.972 +/- 0.011
PCA	Elastic Net	pca__n_components': 100, reg_alpha': 0.1, reg_l1_ratio': 0.9	0.971 +/- 0.007
PCA	Random Forest	pca__n_components': 180, reg_max_depth': None, reg_min_samples_split': 10, reg_n_estimators': 50	1.009 +/- 0.067
PCA	XGBoost	pca__n_components': 180, reg_learning_rate': 0.01, reg_max_depth': 3, reg_n_estimators': 50	0.996 +/- 0.009
ANOVA (K Best)	Linear Regression	select_k_best__k': 2	1.057 +/- 0.077
ANOVA (K Best)	Lasso	reg_alpha': 1, select_k_best__k': 10	0.998 +/- 0.003
ANOVA (K Best)	Elastic Net	reg_alpha': 0.9, reg_l1_ratio': 0.1, select_k_best__k': 2	0.998 +/- 0.023
ANOVA (K Best)	Random Forest	reg_max_depth': None, reg_min_samples_split': 10, reg_n_estimators': 100, select_k_best__k': 2	1.126 +/- 0.070
ANOVA (K Best)	XGBoost	reg_learning_rate': 0.01, reg_max_depth': 3, reg_n_estimators': 50, select_k_best__k': 2	1.006 +/- 0.032
